# Supplementary material for: The Functional and Anatomical Impacts of Healthy Muscle Ageing
Source: Biology (Basel). 2023 Oct 23;12(10):1357. doi: 10.3390/biology12101357 (PMC10604714; doi:10.3390/biology12101357)
Supplement: Supplementary file 1 [file biology-12-01357-s001.zip]

Archive with 2 entries (2 files):
- ESM_final.pdf
- Supplementary tables.xlsx
