# Supplementary material for: The Functional and Anatomical Impacts of Healthy Muscle Ageing
Source: Biology (Basel). 2023 Oct 23;12(10):1357. doi: 10.3390/biology12101357 (PMC10604714; doi:10.3390/biology12101357)
Supplement: Supplementary file 1 [file biology-12-01357-s001.zip › Supplementary tables.xlsx]

## Sheet: Table S1
Aged
Subject	Sex (m/f)	Age	Height (cm)	Body mass (kg)	BMI (kgm-2)	Lower limb length (m)
1	F	69	1.725	58.7	19.7269	0.813
2	F	78	1.695	59.9	20.8491	0.85
3	M	74	1.77	88.9	28.3763	0.839
4	M	69	1.78	67.5	21.3041	0.842
5	M	79	1.77	89	28.4082	0.834
6	F	75	1.785	66.75	20.9496	0.858
7	M	69	1.735	78.25	25.9947	0.763
8	F	66	1.62	65.3	24.8819	0.753
9	M	76	1.81	86.6	26.4339	0.82
10	F	66	1.635	75.4	28.2056	0.768
Young
Subject	Sex (m/f)	Age	Height (cm)	Body mass (kg)	BMI (kgm-2)	Lower limb length (m)
1	M	35	1.76	68	21.95	0.825
2	M	32	1.82	74.7	22.55	0.856
3	F	26	1.76	72.6	23.44	0.861
4	M	23	1.8	77.4	23.89	0.819
5	F	33	1.65	60.6	22.26	0.776
6	M	29	1.77	68.9	21.99	0.868
7	F	32	1.68	53.7	19.03	0.767
8	M	28	1.86	83.3	24.08	0.895
9	F	26	1.64	53.5	20.01	0.749
10	F	29	1.8	66	20.37	0.839

## Sheet: Table S2
Component	Question	Scoring	Tally
Strength	How much difficulty do you have in lifting and carrying 10 lbs?	None	10
		Some	0
		A lot or unable	0
Assistance in walking	How much difficulty do you have walking across a room?	None	10
		Some	0
		A lot or unable	0
Rise from a chair	How much difficulty do you have transferring from a chair or bed?	None	10
		Some	0
		A lot or unable	0
Climb stairs	How much difficulty do you have climbing a flight of 10 stairs?	None	10
		Some	0
		A lot or unable	0
Falls	How any times have you fallen in the past year?	None	9
		Some	1
		A lot or unable	0

## Sheet: Table S3
Aged- 01
	Volume (mm3)	"Effective" muscle volume (mm3)	IM fat %	Muscle length (mm)	Median fibre length (mm)	Fibre length:muscle length	Median pennation angle (°)	Physiological cross sectional area (mm2)
Semimembranosus	137392	128539	6.44299	240.622	93.7884	0.389775	23.1286	1260.37
Semitendinosus	121538	117941	2.95937	273.105	165.079	0.604453	15.5282	688.374
Biceps femoris- long head	103694	96403.8	7.03041	247.055	185.447	0.750632	19.2872	490.669
Biceps femoris- short head	63171.6	57612.5	8.80004	234.043	139.311	0.595235	18.2341	392.788
Rectus femoris	147171	139772	5.02748	299.275	130.971	0.437628	16.5772	1022.84
Vastus lateralis	422428	393702	6.80027	305.858	107.317	0.350872	26.1586	3292.84
Vastus medialis	258020	247212	4.18889	331.629	127.493	0.384445	22.7209	1788.55
Vastus intermedius	257397	248096	3.61341	312.161	114.047	0.365347	14.662	2104.55
Tibialis anterior	76216	68665.5	9.90669	299.118	95.5234	0.31935	13.3439	699.427
Medial gastrocnemius	150488	146488	2.65792	227.64	118.172	0.519119	25.5228	1118.64
Lateral gastrocnemius	56991.5	55277	3.00836	182.078	73.2525	0.402313	14.2355	731.437
Soleus	350876	344624	1.78186	305.652	127.473	0.417053	20.0372	2539.86
Knee flexors	106449	100124	6.30821	248.706	145.906	0.585024	19.0445	708.05
Knee extensors	271254	257195	4.90751	312.231	119.957	0.384573	20.0297	2052.19
Ankle dorsiflexors	76216	68665.5	9.90669	299.118	95.5234	0.31935	13.3439	699.427
Ankle plantarflexors	186118	182130	2.48271	238.457	106.299	0.446162	19.9319	1463.32

## Sheet: Table S4
Aged- 02
	Volume (mm3)	"Effective" muscle volume (mm3)	IM fat %	Muscle length (mm)	Median fibre length (mm)	Fibre length:muscle length	Median pennation angle (°)	Physiological cross sectional area (mm2)
Semimembranosus	189775	186039	1.96869	292.577	74.671	0.255218	15.7896	2397.44
Semitendinosus	106486	104927	1.46434	299.046	171.248	0.572647	9.66423	604.025
Biceps femoris- long head	126627	124544	1.64447	266.572	99.2087	0.372165	18.7317	1188.88
Biceps femoris- short head	75268.8	73799.2	1.95244	221.103	110.686	0.50061	12.6182	650.638
Rectus femoris	170125	163655	3.80304	344.783	103.609	0.300506	12.7472	1540.61
Vastus lateralis	413899	387883	6.28551	364.113	105.04	0.288481	15.1696	3564.06
Vastus medialis	276968	272125	1.74856	338.132	149.532	0.442229	26.3087	1631.34
Vastus intermedius	324729	317430	2.24773	318.602	121.263	0.38061	14.1421	2538.36
Tibialis anterior	89302	87613.8	1.89047	299.12	78.7337	0.263218	14.6712	1076.5
Medial gastrocnemius	113424	111451	1.73995	227.633	59.1981	0.260059	19.6522	1773.01
Lateral gastrocnemius	76469.1	75991.3	0.624816	201.662	39.1426	0.1941	16.1019	1865.24
Soleus	306916	298509	2.73925	357.602	132.075	0.369336	16.7519	2164.23
Knee flexors	124539	122327	1.75749	269.825	113.953	0.42516	14.2009	1210.25
Knee extensors	296430	285273	3.52121	341.408	119.861	0.352957	17.0919	2318.59
Ankle dorsiflexors	89302	87613.8	1.89047	299.12	78.7337	0.263218	14.6712	1076.5
Ankle plantarflexors	165603	161984	1.70134	262.299	76.8053	0.274498	17.502	1934.16

## Sheet: Table S5
Aged- 03
	Volume (mm3)	"Effective" muscle volume (mm3)	IM fat %	Muscle length (mm)	Median fibre length (mm)	Fibre length:muscle length	Median pennation angle (°)	Physiological cross sectional area (mm2)
Semimembranosus	243268	229633	5.60505	240.645	106.603	0.442988	25.5338	1943.71
Semitendinosus	175962	172488	1.97391	266.641	191.77	0.719208	12.9577	876.549
Biceps femoris- long head	158131	150184	5.02574	260.067	137.231	0.527677	15.7599	1053.24
Biceps femoris- short head	149392	141787	5.09055	260.09	105.663	0.406256	19.5338	1264.65
Rectus femoris	197226	188018	4.66868	312.328	62.9109	0.201426	29.7301	2595.25
Vastus lateralis	721549	687066	4.77909	331.945	81.0392	0.244134	21.5966	7883.01
Vastus medialis	496587	485711	2.19017	318.777	130.733	0.410107	21.3042	3461.41
Vastus intermedius	435413	427016	1.92856	318.669	125.118	0.392628	19.2427	3222.22
Tibialis anterior	182651	171794	5.94455	325.1	104.647	0.321893	14.6951	1587.94
Medial gastrocnemius	229996	218923	4.81444	260.175	52.3949	0.201383	24.726	3795.25
Lateral gastrocnemius	157089	150897	3.94161	221.167	74.4946	0.336825	17.0936	1936.13
Soleus	564855	543030	3.86385	331.704	129.099	0.389199	24.2019	3836.59
Knee flexors	181688	173523	4.42381	256.861	135.317	0.524032	18.4463	1284.54
Knee extensors	462694	446953	3.39162	320.43	99.9503	0.312074	22.9684	4290.47
Ankle dorsiflexors	182651	171794	5.94455	325.1	104.647	0.321893	14.6951	1587.94
Ankle plantarflexors	317313	304283	4.20663	271.015	85.3296	0.309136	22.0072	3189.33

## Sheet: Table S6
Aged- 04
	Volume (mm3)	"Effective" muscle volume (mm3)	IM fat %	Muscle length (mm)	Median fibre length (mm)	Fibre length:muscle length	Median pennation angle (°)	Physiological cross sectional area (mm2)
Semimembranosus	249520	241938	3.03832	247.139	103.071	0.417055	17.0889	2243.68
Semitendinosus	161418	158094	2.05953	286.11	196.467	0.686685	26.3717	720.94
Biceps femoris- long head	210072	201752	3.9602	299.106	126.338	0.422386	17.0224	1526.96
Biceps femoris- short head	137073	131467	4.08972	247.146	112.334	0.454525	16.306	1123.25
Rectus femoris	239002	230071	3.73648	299.338	96.6752	0.322963	22.3049	2201.77
Vastus lateralis	521335	497215	4.62664	331.958	71.842	0.216419	21.5724	6436.16
Vastus medialis	341698	337557	1.2118	305.664	163.633	0.535338	17.6207	1966.1
Vastus intermedius	248507	245218	1.3236	260.227	136.794	0.525672	14.0702	1738.83
Tibialis anterior	165208	163038	1.31337	279.673	112.699	0.402968	12.6211	1411.71
Medial gastrocnemius	180763	174776	3.31235	253.667	83.512	0.329219	11.801	2048.59
Lateral gastrocnemius	101519	99267.3	2.21772	201.587	44.0909	0.218719	13.6253	2188.06
Soleus	312076	305795	2.01275	318.684	142.321	0.44659	13.2837	2091.14
Knee flexors	189521	183313	3.28694	269.875	134.553	0.495163	19.1972	1403.71
Knee extensors	337635	327515	2.72463	299.297	117.236	0.400098	18.8921	3085.71
Ankle dorsiflexors	165208	163038	1.31337	279.673	112.699	0.402968	12.6211	1411.71
Ankle plantarflexors	198119	193279	2.51427	257.979	89.9747	0.331509	12.9033	2109.26

## Sheet: Table S7
Aged- 05
	Volume (mm3)	"Effective" muscle volume (mm3)	IM fat %	Muscle length (mm)	Median fibre length (mm)	Fibre length:muscle length	Median pennation angle (°)	Physiological cross sectional area (mm2)
Semimembranosus	245227	237574	3.12057	227.661	77.5998	0.340857	19.7509	2881.42
Semitendinosus	182726	177827	2.68125	312.09	155.124	0.497049	19.3654	1081.5
Biceps femoris- long head	219719	210641	4.13162	279.639	132.852	0.475086	21.3213	1477.01
Biceps femoris- short head	116807	110690	5.23667	247.086	69.3479	0.280663	11.1628	1565.96
Rectus femoris	279688	269627	3.59726	292.865	95.9435	0.327603	21.3787	2616.9
Vastus lateralis	614603	549160	10.648	325.454	62.4812	0.191982	27.4822	7797.38
Vastus medialis	401685	373483	7.02095	305.688	100.467	0.328659	24.654	3378.59
Vastus intermedius	341575	329777	3.45423	312.359	100.808	0.322731	19.9957	3074.14
Tibialis anterior	145168	140035	3.53589	292.672	105.87	0.361737	13.2406	1287.54
Medial gastrocnemius	183511	174240	5.0522	253.627	91.2344	0.359719	18.7847	1808.08
Lateral gastrocnemius	154274	149610	3.02279	227.644	115.969	0.50943	14.5684	1248.61
Soleus	529636	510751	3.56562	331.716	150.631	0.454098	21.1017	3163.36
Knee flexors	191120	184183	3.79253	266.619	108.731	0.398414	17.9001	1751.47
Knee extensors	409388	380512	6.18011	309.091	89.925	0.292744	23.3777	4216.75
Ankle dorsiflexors	145168	140035	3.53589	292.672	105.87	0.361737	13.2406	1287.54
Ankle plantarflexors	289140	278200	3.8802	270.996	119.278	0.441082	18.1516	2073.35

## Sheet: Table S8
Aged- 06
	Volume (mm3)	"Effective" muscle volume (mm3)	IM fat %	Muscle length (mm)	Median fibre length (mm)	Fibre length:muscle length	Median pennation angle (°)	Physiological cross sectional area (mm2)
Semimembranosus	223546	219972	1.59887	299.111	149.743	0.500627	24.7711	1333.83
Semitendinosus	110815	109227	1.43334	286.088	163.732	0.572312	13.0093	649.988
Biceps femoris- long head	170626	165900	2.77014	266.546	166.951	0.62635	7.362	985.511
Biceps femoris- short head	85913.1	83545.3	2.75609	227.655	132.321	0.581233	17.8955	600.838
Rectus femoris	176075	170861	2.96138	318.674	183.531	0.575919	16.8204	891.135
Vastus lateralis	573568	549671	4.16627	344.775	121.936	0.353667	18.3036	4279.81
Vastus medialis	311764	306969	1.53814	325.168	126.835	0.390059	21.7991	2247.16
Vastus intermedius	250569	247577	1.19383	253.653	130.267	0.513563	13.4297	1848.57
Tibialis anterior	112247	104907	6.53899	325.101	125.681	0.386592	12.7472	814.132
Medial gastrocnemius	300970	287047	4.62603	292.662	121.728	0.415933	24.5474	2144.98
Lateral gastrocnemius	126267	123505	2.18725	227.597	61.5198	0.270302	24.1178	1832.32
Soleus	541111	523696	3.21839	305.715	125.748	0.411325	34.0382	3451.09
Knee flexors	147725	144661	2.13961	269.85	153.187	0.570131	15.7595	892.542
Knee extensors	327994	318769	2.4649	310.567	140.642	0.458302	17.5882	2316.67
Ankle dorsiflexors	112247	104907	6.53899	325.101	125.681	0.386592	12.7472	814.132
Ankle plantarflexors	322783	311416	3.34389	275.325	102.999	0.365853	27.5678	2476.13

## Sheet: Table S9
Aged- 07
	Volume (mm3)	"Effective" muscle volume (mm3)	IM fat %	Muscle length (mm)	Median fibre length (mm)	Fibre length:muscle length	Median pennation angle (°)	Physiological cross sectional area (mm2)
Semimembranosus	218764	215780	1.36431	234.178	79.4228	0.339156	21.1151	2534.44
Semitendinosus	157711	155980	1.09759	247.13	174.303	0.705309	17.9819	851.169
Biceps femoris- long head	178293	172882	3.03501	227.668	126.688	0.556458	17.3325	1302.66
Biceps femoris- short head	87734	85490.3	2.55744	221.115	48.5917	0.219758	24.4202	1601.96
Rectus femoris	212958	209129	1.79788	273.346	102.394	0.374596	26.8931	1821.51
Vastus lateralis	741294	730428	1.4659	318.988	71.5352	0.224257	23.5418	9360.89
Vastus medialis	454125	450822	0.727424	312.399	128.621	0.41172	33.2965	2929.65
Vastus intermedius	308858	305401	1.11938	299.37	96.4297	0.322109	22.8089	2919.43
Tibialis anterior	126178	121859	3.4227	260.137	112.207	0.431337	12.9235	1058.51
Medial gastrocnemius	234870	232131	1.16614	227.667	81.8461	0.359499	25.8878	2551.58
Lateral gastrocnemius	132281	131246	0.782542	169.215	42.9163	0.25362	16.9149	2925.87
Soleus	480871	476033	1.00601	260.184	110.265	0.423797	27.145	3841.65
Knee flexors	160626	157533	2.01359	232.523	107.251	0.45517	20.2124	1572.56
Knee extensors	429309	423945	1.27765	301.026	99.7451	0.333171	26.6351	4257.87
Ankle dorsiflexors	126178	121859	3.4227	260.137	112.207	0.431337	12.9235	1058.51
Ankle plantarflexors	282674	279803	0.984897	219.022	78.3425	0.345639	23.3159	3106.37

## Sheet: Table S10
Aged- 08
	Volume (mm3)	"Effective" muscle volume (mm3)	IM fat %	Muscle length (mm)	Median fibre length (mm)	Fibre length:muscle length	Median pennation angle (°)	Physiological cross sectional area (mm2)
Semimembranosus	115891	109694	5.3477	214.561	78.7761	0.36715	18.7794	1318.35
Semitendinosus	94845	89820.7	5.29737	253.574	130.71	0.515472	17.4881	655.412
Biceps femoris- long head	90628.1	83137.7	8.26495	214.523	152.03	0.708691	16.8707	523.314
Biceps femoris- short head	40886.7	37235	8.93117	175.519	52.779	0.300703	16.9801	674.734
Rectus femoris	109917	96526.4	12.1821	273.039	118.106	0.432562	15.6229	787.089
Vastus lateralis	366765	327021	10.8364	312.202	113.362	0.363104	25.3325	2607.35
Vastus medialis	190623	180577	5.26977	273.106	116.814	0.427726	26.2691	1386.2
Vastus intermedius	137719	120861	12.2403	253.565	71.3343	0.281325	15.4531	1633.04
Tibialis anterior	67241.4	62606.8	6.89244	260.166	88.6049	0.34057	9.49573	696.903
Medial gastrocnemius	190898	178563	6.4617	234.116	101.365	0.432969	16.0373	1693.02
Lateral gastrocnemius	96709.1	92575.2	4.27459	208.108	48.922	0.23508	15.6769	1821.91
Soleus	307891	288634	6.25433	279.676	114.911	0.410872	20.1239	2358.46
Knee flexors	85562.8	79971.9	6.9603	214.544	103.574	0.473004	17.5296	792.952
Knee extensors	201256	181246	10.1322	277.978	104.904	0.376179	20.6694	1603.42
Ankle dorsiflexors	67241.4	62606.8	6.89244	260.166	88.6049	0.34057	9.49573	696.903
Ankle plantarflexors	198499	186591	5.66354	240.633	88.3994	0.35964	17.2793	1957.8

[truncated: 17 more sheets: Table S11, Table S12, Table S13, Table S14, Table S15, Table S16, Table S17, Table S18, Table S19, Table S20, Table S21, Table S22, Table S23, Table S24, Table S25, Table S26, Table S27]
